# Supplementary material for: Antidiabetic Potential of Volatile Cinnamon Oil: A Review and Exploration of Mechanisms Using In Silico Molecular Docking Simulations
Source: Molecules. 2022 Jan 27;27(3):853. doi: 10.3390/molecules27030853 (PMC8840343; doi:10.3390/molecules27030853)
Supplement: Supplementary file 1 [file molecules-27-00853-s001.zip]

Archive with 1 entries (1 files):
- molecules-1545229-Supplemental Material.pdf
